# Supplementary material for: 7-Hy­droxy-6-meth­oxy-2H-chromen-2-one
Source: Acta Crystallogr Sect E Struct Rep Online. 2010 Jul 31;66(Pt 8):o2138. doi: 10.1107/S1600536810029296 (PMC3007346; doi:10.1107/S1600536810029296)
Supplement: Supplementary file 2 [file e-66-o2138-Isup2.hkl]

# 
# h,k,l, Fc-squared, Fo-squared, sigma(Fo-squared) and status flag 
# 
data_I
_shelx_title ' beh1m in Pna2(1) (100K)' 
_shelx_refln_list_code          4 
_shelx_F_calc_maximum      149.06 
_exptl_crystal_F_000       400.00 
_reflns_d_resolution_high  0.7051 
 
loop_ 
 _symmetry_equiv_pos_as_xyz 
 'x, y, z' 
 '-x, -y, z+1/2' 
 'x+1/2, -y+1/2, z' 
 '-x+1/2, y+1/2, z+1/2' 
 
_cell_length_a     7.0771 
_cell_length_b    17.3485 
_cell_length_c     6.9672 
_cell_angle_alpha  90.000 
_cell_angle_beta   90.000 
_cell_angle_gamma  90.000 
 
_shelx_F_squared_multiplier     1.000 
 
loop_ 
 _refln_index_h 
 _refln_index_k 
 _refln_index_l 
 _refln_F_squared_calc 
 _refln_F_squared_meas 
 _refln_F_squared_sigma 
 _refln_observed_status 
   2   0   0    10065.87     9471.65    155.79 o 
   4   0   0     1550.25     1640.07     19.21 o 
   6   0   0      110.61      113.31      4.20 o 
   8   0   0        0.51        0.00      1.44 o 
  10   0   0        3.90        2.86      4.32 o 
   1   1   0      702.26      715.54      7.44 o 
   2   1   0    13387.29    12534.68    194.57 o 
   3   1   0       50.35       55.13      1.63 o 
   4   1   0      295.41      318.46      4.44 o 
   5   1   0       93.53      100.66      2.88 o 
   6   1   0        3.19        3.71      0.84 o 
   7   1   0        1.63        1.30      0.96 o 
   8   1   0        4.35        5.73      1.64 o 
   9   1   0        0.26        1.23      1.63 o 
  10   1   0        0.93        4.70      4.53 o 
   0   2   0      390.42      386.41      8.87 o 
   1   2   0      630.33      630.19      6.01 o 
   2   2   0      114.89      121.78      1.95 o 
   3   2   0     2083.99     2097.75     17.01 o 
   4   2   0      464.77      429.53      5.34 o 
   5   2   0       28.39       28.18      1.63 o 
   6   2   0      317.97      311.77      4.89 o 
   7   2   0        4.12        3.98      1.18 o 
   8   2   0        0.02        1.72      1.34 o 
   9   2   0       18.98       19.98      3.45 o 
   1   3   0      656.82      597.63      5.09 o 
   2   3   0      754.19      720.00      7.51 o 
   3   3   0       49.13       44.34      1.63 o 
   4   3   0      126.35      129.93      2.78 o 
   5   3   0      110.81      106.67      2.83 o 
   6   3   0        7.45        7.84      1.20 o 
   7   3   0      128.49      129.00      3.89 o 
   8   3   0       81.20       86.94      5.08 o 
   9   3   0       43.65       37.17      3.80 o 
   0   4   0       51.64       34.78      1.78 o 
   1   4   0        2.10        2.42      0.40 o 
   2   4   0      180.11      177.75      3.03 o 
   3   4   0        2.17        0.66      0.47 o 
   4   4   0      233.44      228.25      3.77 o 
   5   4   0        0.26        0.49      0.60 o 
   6   4   0        0.23        0.78      0.88 o 
   7   4   0      191.61      202.18      5.55 o 
   8   4   0      231.81      237.17      8.53 o 
   9   4   0      106.39       99.67      7.25 o 
   1   5   0       55.27       46.04      1.21 o 
   2   5   0      293.46      290.93      4.35 o 
   3   5   0       21.80       17.88      0.88 o 
   4   5   0      178.37      178.00      3.40 o 
   5   5   0        4.48        5.15      0.84 o 
   6   5   0        3.53        4.19      1.07 o 
   7   5   0        0.03        1.05      1.23 o 
   8   5   0        4.09        3.59      2.13 o 
   9   5   0       74.74       73.98      6.34 o 
   0   6   0      737.64      802.86     10.66 o 
   1   6   0       67.65       74.99      1.60 o 
   2   6   0       38.36       42.65      1.28 o 
   3   6   0       25.69       26.37      0.87 o 
   4   6   0       38.74       36.34      1.45 o 
   5   6   0       22.78       20.89      1.32 o 
   6   6   0        4.52        3.54      1.63 o 
   7   6   0        0.04        0.23      1.11 o 
   8   6   0        0.15        1.86      1.74 o 
   9   6   0        1.07        1.45      2.07 o 
   1   7   0       98.37       98.22      2.15 o 
   2   7   0       75.38       70.43      1.62 o 
   3   7   0       74.41       69.24      1.44 o 
   4   7   0       12.63       11.37      0.92 o 
   5   7   0      156.72      155.61      4.06 o 
   6   7   0        0.50        0.83      1.09 o 
   7   7   0       44.53       49.11      3.56 o 
   8   7   0        1.44        1.97      1.47 o 
   9   7   0        3.02        2.41      2.46 o 
   0   8   0      999.44     1102.56     11.16 o 
   1   8   0     3386.29     3665.78     26.02 o 
   2   8   0      267.45      287.36      3.56 o 
   3   8   0        0.61        0.80      0.39 o 
   4   8   0       19.27       21.01      2.33 o 
   5   8   0       10.99       14.47      1.57 o 
   6   8   0       14.19       15.84      2.11 o 
   7   8   0        1.88        2.54      1.34 o 
   8   8   0        4.25        3.92      1.53 o 
   9   8   0        0.16        0.10      1.95 o 
   1   9   0     1459.45     1586.95     13.47 o 
   2   9   0        7.17        9.15      0.90 o 
   3   9   0     1457.61     1593.30     20.60 o 
   4   9   0       61.46       60.81      2.79 o 
   5   9   0       54.25       49.13      3.25 o 
   6   9   0       22.69       27.60      3.54 o 
   7   9   0       12.68        9.70      2.03 o 
   8   9   0       26.14       25.25      3.67 o 
   9   9   0        2.60        2.98      2.76 o 
   0  10   0        0.62        0.00      0.51 o 
   1  10   0      688.47      775.38      6.70 o 
   2  10   0      572.15      574.23      5.71 o 
   3  10   0        1.54        1.76      0.53 o 
   4  10   0      346.09      355.28      6.22 o 
   5  10   0        3.85        4.07      1.59 o 
   6  10   0        0.62        1.28      1.29 o 
   7  10   0        2.35        2.83      1.31 o 
   8  10   0        2.30        1.03      1.58 o 
   9  10   0        3.24        6.68      2.80 o 
   1  11   0       16.76       15.87      0.95 o 
   2  11   0      166.32      169.78      2.80 o 
   3  11   0        2.51        0.55      0.64 o 
   4  11   0       14.50       13.81      1.56 o 
   5  11   0       15.41       12.97      1.89 o 
   6  11   0        1.79       -0.03      1.15 o 
   7  11   0       21.48       23.24      2.66 o 
   8  11   0       14.59       12.65      2.54 o 
   0  12   0        0.07        0.17      0.63 o 
   1  12   0      262.71      283.08      3.58 o 
   2  12   0       12.84       16.03      1.23 o 
   3  12   0        2.55        2.67      0.94 o 
   4  12   0       80.77       77.61      3.05 o 
   5  12   0        3.65        3.75      1.23 o 
   6  12   0       58.94       61.36      3.72 o 
   7  12   0      205.70      219.82      8.13 o 
   8  12   0      470.46      488.88     11.68 o 
   1  13   0        3.87        2.17      0.76 o 
   2  13   0       50.70       54.23      3.22 o 
   3  13   0       26.78       25.24      1.96 o 
   4  13   0       77.37       73.44      4.17 o 
   5  13   0       12.22       14.75      1.87 o 
   6  13   0       91.03       93.86      4.34 o 
   7  13   0      114.90      123.25      8.16 o 
   8  13   0      115.33      108.70      8.09 o 
   0  14   0       84.68      103.79      6.60 o 
   1  14   0       16.35       12.70      1.33 o 
   2  14   0      106.46      104.44      3.12 o 
   3  14   0       63.90       56.36      3.95 o 
   4  14   0       24.18       19.90      1.79 o 
   5  14   0        5.37        5.30      1.47 o 
   6  14   0      328.71      320.34     12.69 o 
   7  14   0       32.09       30.80      3.54 o 
   8  14   0       37.95       39.76      4.09 o 
   1  15   0       69.12       67.09      2.71 o 
   2  15   0       90.41       76.48      2.99 o 
   3  15   0       47.05       46.70      2.69 o 
   4  15   0        6.19        3.28      1.10 o 
   5  15   0        0.37        1.16      1.04 o 
   6  15   0      142.09      146.59      5.41 o 
   7  15   0        0.43        0.10      1.59 o 
   0  16   0     1984.30     1598.62     29.20 o 
   1  16   0        6.12        7.12      1.19 o 
   2  16   0      257.09      224.24      4.82 o 
   3  16   0       23.98       21.88      1.99 o 
   4  16   0       74.21       70.82      3.27 o 
   5  16   0       33.86       38.97      2.64 o 
   6  16   0        5.93        4.93      1.98 o 
   7  16   0        1.70        0.79      1.74 o 
   1  17   0        5.64        5.16      1.43 o 
   2  17   0      768.90      683.60      9.48 o 
   3  17   0       11.42       11.26      1.63 o 
   4  17   0       85.82       79.99      7.18 o 
   5  17   0       54.95       56.17      4.03 o 
   6  17   0       50.27       56.23      4.60 o 
   7  17   0        3.82        3.83      2.12 o 
   0  18   0      111.52       90.74      6.18 o 
   1  18   0        3.32        3.66      1.40 o 
   2  18   0       39.18       29.32      2.88 o 
   3  18   0       26.65       22.85      1.94 o 
   4  18   0        5.23        6.04      1.84 o 
   5  18   0        1.31        1.79      1.58 o 
   6  18   0        0.55        0.02      1.61 o 
   1  19   0        4.55        3.80      1.42 o 
   2  19   0      207.50      208.67      6.52 o 
   3  19   0        7.08        7.66      1.39 o 
   4  19   0       51.77       53.15      3.08 o 
   5  19   0        2.03        2.64      1.73 o 
   6  19   0        8.75        4.76      2.09 o 
   0  20   0       10.92       10.51      2.86 o 
   1  20   0       15.18       11.48      3.45 o 
   2  20   0        0.31        1.25      1.27 o 
   3  20   0       12.20        8.76      1.77 o 
   4  20   0        8.20        8.11      1.57 o 
   5  20   0        0.00       -0.59      1.59 o 
   1  21   0        2.08        3.39      1.51 o 
   2  21   0       60.61       59.26      4.59 o 
   3  21   0        0.73        4.73      1.55 o 
   4  21   0       13.90       11.74      2.87 o 
   5  21   0        5.28        4.10      2.12 o 
   0  22   0        4.00        1.03      2.07 o 
   1  22   0        4.01        2.71      1.61 o 
   2  22   0       22.11       25.74      3.07 o 
   3  22   0        9.84       10.86      2.23 o 
   4  22   0       10.57        9.72      2.81 o 
   1  23   0       29.74       36.00      3.67 o 
   2  23   0        5.56        4.41      1.74 o 
   3  23   0        1.40        3.37      2.12 o 
   0  24   0        0.13        2.32      2.45 o 
   1  24   0      638.47      735.96     21.85 o 
   2  24   0        2.26        5.21      2.06 o 
   2   0   1    22219.96    19939.35    185.63 o 
   4   0   1     5150.11     5221.76     40.20 o 
   6   0   1      468.37      496.39      6.51 o 
   8   0   1       92.27      101.25      4.85 o 
   0   1   1     7900.71     7295.83     67.72 o 
   1   1   1     1076.17     1103.32      6.79 o 
   2   1   1     5903.18     5842.30     30.44 o 
   3   1   1        5.63       10.24      0.60 o 
   4   1   1     2191.75     2298.04     14.24 o 
   5   1   1       89.25       91.13      1.81 o 
   6   1   1      358.27      371.62      3.74 o 
   7   1   1       16.17       15.01      1.00 o 
   8   1   1        5.02        6.55      1.09 o 
   9   1   1       25.81       23.22      2.34 o 
   1   2   1      529.54      525.58      3.22 o 
   2   2   1      548.85      505.78      3.88 o 
   3   2   1       83.25       79.29      1.14 o 
   4   2   1      303.71      322.57      3.46 o 
   5   2   1      156.35      159.33      2.33 o 
   6   2   1       42.64       45.98      1.52 o 
   7   2   1       92.12       92.55      2.30 o 
   8   2   1       24.62       24.47      1.79 o 
   9   2   1        7.72        9.46      1.94 o 
   0   3   1     1033.69      979.24      6.53 o 
   1   3   1      986.46      956.40      5.04 o 
   2   3   1      140.74      141.53      1.70 o 
   3   3   1      514.80      514.60      3.72 o 
   4   3   1      131.38      132.88      1.82 o 
   5   3   1      365.00      387.33      3.95 o 
   6   3   1      246.85      250.22      3.78 o 
   7   3   1       78.23       85.15      2.70 o 
   8   3   1       44.05       42.73      3.13 o 
   9   3   1       30.72       26.36      2.77 o 
   1   4   1       44.95       42.79      0.67 o 
   2   4   1      152.51      156.13      1.81 o 
   3   4   1      269.85      268.10      2.25 o 
   4   4   1      251.12      250.98      2.42 o 
   5   4   1      187.86      201.87      2.44 o 
   6   4   1      391.16      410.71      4.08 o 
   7   4   1       83.75       85.74      2.94 o 
   8   4   1      106.01      111.23      3.88 o 
   9   4   1       36.02       30.44      2.92 o 
   0   5   1     1354.44     1349.59     10.69 o 
   1   5   1      200.44      181.84      1.44 o 
   2   5   1      321.69      328.18      2.71 o 
   3   5   1       13.77       14.45      0.67 o 
   4   5   1        8.48        9.59      0.54 o 
   5   5   1       62.73       68.61      1.48 o 
   6   5   1       48.76       47.88      1.67 o 
   7   5   1       46.15       47.01      2.47 o 
   8   5   1       57.23       48.51      3.07 o 
   9   5   1       12.64       11.50      2.74 o 
   1   6   1       27.45       27.95      0.62 o 
   2   6   1      334.09      344.61      2.71 o 
   3   6   1       87.62       87.80      1.47 o 
   4   6   1       38.45       41.09      1.17 o 
   5   6   1       60.15       61.18      1.59 o 
   6   6   1        7.29        5.11      1.21 o 
   7   6   1       16.60       22.16      2.00 o 
   8   6   1        5.73        4.47      1.38 o 
   9   6   1        0.73        0.65      1.53 o 
   0   7   1      324.52      311.61      3.37 o 
   1   7   1      287.96      300.22      2.24 o 
   2   7   1       30.15       31.30      0.90 o 
   3   7   1      487.80      499.21      4.08 o 
   4   7   1        3.22        2.00      0.41 o 
   5   7   1       96.96      100.38      2.18 o 
   6   7   1        4.04        2.79      0.76 o 
   7   7   1        1.13        2.02      1.00 o 
   8   7   1        2.92        4.13      1.26 o 
   9   7   1        9.73        9.65      2.20 o 
   1   8   1      560.11      594.80      3.76 o 
   2   8   1      331.13      350.80      2.68 o 
   3   8   1      548.30      600.48      4.59 o 
   4   8   1       75.15       75.31      2.13 o 
   5   8   1      135.94      142.17      3.25 o 
   6   8   1        1.56        1.00      0.72 o 
   7   8   1       13.56       16.03      1.53 o 
   8   8   1        4.92        6.16      1.57 o 
   9   8   1        2.23        1.31      1.45 o 
   0   9   1      436.18      446.37      4.62 o 
   1   9   1     1780.39     1990.59      9.86 o 
   2   9   1       86.08       89.99      1.27 o 
   3   9   1      524.75      541.35      4.47 o 
   4   9   1       95.77       98.15      1.99 o 
   5   9   1      195.07      204.73      3.74 o 
   6   9   1       54.81       51.48      2.39 o 
   7   9   1       60.11       58.61      2.74 o 
   8   9   1       13.41       13.30      2.07 o 
   9   9   1        1.86        3.76      1.62 o 
   1  10   1       80.92      100.82      1.33 o 
   2  10   1      201.20      207.31      2.49 o 
   3  10   1      275.93      301.59      3.01 o 
   4  10   1       37.21       36.18      1.58 o 
   5  10   1      216.10      220.70      4.30 o 
   6  10   1       75.64       72.27      2.89 o 
   7  10   1       31.24       33.03      2.23 o 
   8  10   1       36.33       31.23      3.17 o 
   9  10   1        2.37        0.86      1.51 o 
   0  11   1      410.61      409.19      4.45 o 
   1  11   1        2.89        2.72      0.39 o 
   2  11   1       22.51       21.72      0.78 o 
   3  11   1       16.22       14.78      0.93 o 
   4  11   1       35.13       38.94      1.71 o 
   5  11   1      143.08      142.81      3.32 o 
   6  11   1      170.57      178.20      3.93 o 
   7  11   1       65.97       65.05      3.27 o 
   8  11   1       30.67       25.77      2.66 o 
   1  12   1        6.58        7.26      0.55 o 
   2  12   1      133.01      128.26      2.09 o 
   3  12   1      210.71      214.61      3.02 o 
   4  12   1      243.62      246.11      3.62 o 
   5  12   1      292.84      295.57      4.94 o 
   6  12   1      430.00      424.77      6.44 o 
   7  12   1      262.48      265.07      5.31 o 
   8  12   1      122.45      127.20      5.62 o 
   0  13   1      446.74      458.65      5.16 o 
   1  13   1       33.72       33.99      1.15 o 
   2  13   1       47.82       51.29      2.15 o 
   3  13   1      106.07      107.39      2.18 o 
   4  13   1      260.92      269.70      3.90 o 
   5  13   1      246.59      239.83      4.60 o 
   6  13   1      263.60      263.76      5.39 o 
   7  13   1      141.83      146.16      4.68 o 
   8  13   1      254.87      254.87      9.10 o 
   1  14   1       40.41       35.68      1.46 o 
   2  14   1      238.33      237.70      3.23 o 
   3  14   1       24.65       26.22      1.42 o 
   4  14   1      308.40      298.89      4.22 o 
   5  14   1       29.81       28.94      2.03 o 
   6  14   1       73.74       73.95      3.15 o 
   7  14   1       45.38       46.09      2.85 o 
   8  14   1       36.83       31.28      2.93 o 
   0  15   1       49.06       41.86      2.21 o 
   1  15   1      146.92      142.91      2.52 o 
   2  15   1      223.90      211.98      3.12 o 
   3  15   1        3.24        2.37      0.71 o 
   4  15   1       94.87      101.98      2.65 o 
   5  15   1       18.89       17.56      1.68 o 
   6  15   1       33.92       34.68      2.25 o 
   7  15   1        0.91        0.81      1.24 o 
   1  16   1       13.26       10.74      1.11 o 
   2  16   1      471.73      404.71      4.58 o 
   3  16   1       21.02       19.46      1.46 o 
   4  16   1      369.34      362.84      4.95 o 
   5  16   1       15.53       15.18      1.85 o 
   6  16   1       56.12       54.28      2.96 o 
   7  16   1       30.00       30.30      2.56 o 
   0  17   1      519.91      444.61      9.06 o 
   1  17   1       22.81       19.63      1.70 o 
   2  17   1      129.46      110.91      2.39 o 
   3  17   1       32.87       30.64      1.60 o 
   4  17   1      384.08      369.09      5.10 o 
   5  17   1        4.50        5.54      1.24 o 
   6  17   1      115.72      118.04      4.15 o 
   7  17   1        0.87       -0.29      1.19 o 
   1  18   1        8.37        7.50      1.24 o 
   2  18   1       18.35       17.30      1.47 o 
   3  18   1        3.08        4.14      0.85 o 
   4  18   1       10.98       11.45      1.25 o 
   5  18   1        4.12        4.35      1.12 o 
   6  18   1        0.84        2.17      1.23 o 
   0  19   1      305.19      320.79      8.38 o 
   1  19   1       18.88       14.52      1.57 o 
   2  19   1       41.36       38.68      2.39 o 
   3  19   1        5.49        5.71      1.13 o 
   4  19   1       34.60       33.28      2.03 o 
   5  19   1        3.59        1.61      1.10 o 
   6  19   1        3.35        2.41      1.51 o 
   1  20   1        1.15        1.50      0.89 o 
   2  20   1        9.33       10.12      1.47 o 
   3  20   1        9.22        9.14      1.50 o 
   4  20   1        2.35        3.09      1.19 o 
   5  20   1       28.82       29.15      2.15 o 
   0  21   1       87.72       80.87      5.04 o 
   1  21   1       19.16       15.31      1.68 o 
   2  21   1       25.28       26.38      2.14 o 
   3  21   1        5.55        7.67      1.51 o 
   4  21   1        2.33        1.83      1.45 o 
   5  21   1       25.53       25.39      2.73 o 
   1  22   1       18.58       20.28      1.92 o 
   2  22   1        1.52        4.10      1.32 o 
   3  22   1       39.85       35.48      2.81 o 
   4  22   1       17.09       19.26      3.17 o 
   0  23   1        3.51        3.05      1.69 o 
   1  23   1        8.71       10.20      1.56 o 
   2  23   1        4.54        5.56      1.49 o 
   3  23   1      126.24      161.06      7.33 o 
   1  24   1       95.97      103.75      4.77 o 
   0   0   2     1946.63     1895.41     30.98 o 
   2   0   2      626.15      670.57      7.25 o 
   4   0   2     1643.33     1738.16     13.01 o 
   6   0   2     1579.27     1624.90     14.86 o 
   8   0   2      648.90      670.13     15.02 o 
   1   1   2       13.56       16.45      0.57 o 
   2   1   2      117.36      106.97      1.39 o 
   3   1   2      277.90      285.62      2.76 o 
   4   1   2     1217.54     1262.45      7.95 o 
   5   1   2       45.82       43.47      1.39 o 
   6   1   2      741.21      762.81      6.52 o 
   7   1   2       75.78       84.68      2.50 o 
   8   1   2      248.62      241.22      5.10 o 
   9   1   2        9.53        9.34      2.40 o 
   0   2   2     4028.56     3963.33     30.29 o 
   1   2   2      717.01      706.12      4.85 o 
   2   2   2      409.73      422.44      3.94 o 
   3   2   2      339.60      364.98      3.18 o 
   4   2   2        6.96        4.35      0.48 o 
   5   2   2       57.87       59.36      1.57 o 
   6   2   2       47.11       51.40      1.73 o 
   7   2   2        0.10       -0.04      0.67 o 
   8   2   2       12.95       10.16      2.11 o 
   9   2   2       56.81       59.51      4.30 o 
   1   3   2      632.43      653.51      4.22 o 
   2   3   2      810.83      821.92      5.44 o 
   3   3   2      139.34      155.50      2.08 o 
   4   3   2      655.68      666.83      5.15 o 
   5   3   2      292.79      319.54      3.43 o 
   6   3   2       59.42       60.60      2.17 o 
   7   3   2       30.59       32.01      1.81 o 
   8   3   2        0.60        2.27      1.18 o 
   9   3   2       20.71       16.77      2.45 o 
   0   4   2     1067.97     1093.23      8.32 o 
   1   4   2     1342.01     1387.37      7.17 o 
   2   4   2      498.76      546.06      3.70 o 
   3   4   2      404.89      441.43      3.65 o 
   4   4   2     1006.32     1031.27      6.56 o 
   5   4   2      136.45      146.83      2.18 o 
   6   4   2      182.47      187.71      3.45 o 
   7   4   2       25.65       25.78      1.99 o 
   8   4   2       10.80       10.66      1.53 o 
   9   4   2        2.09        2.07      1.94 o 
   1   5   2      325.92      360.35      2.46 o 
   2   5   2      719.13      749.93      5.45 o 
   3   5   2      307.97      341.93      2.87 o 
   4   5   2      163.71      170.29      1.99 o 
   5   5   2       28.97       35.11      1.34 o 
   6   5   2       24.74       26.41      1.76 o 
   7   5   2       11.72       11.13      1.50 o 
   8   5   2        2.80        1.50      1.21 o 
   9   5   2        0.24        0.39      1.52 o 
   0   6   2      661.23      692.05      5.81 o 
   1   6   2      789.68      831.57      4.71 o 
   2   6   2       98.72      104.17      1.26 o 
   3   6   2      246.34      263.18      2.40 o 
   4   6   2       22.22       24.67      0.95 o 
   5   6   2        9.48        9.52      0.91 o 
   6   6   2       16.30       15.55      1.57 o 
   7   6   2        0.89        0.17      0.87 o 
   8   6   2        2.05        1.19      1.36 o 
   9   6   2        2.16        2.74      1.84 o 
   1   7   2       66.73       56.59      0.95 o 
   2   7   2       96.20       86.07      1.16 o 
   3   7   2       51.47       47.05      1.13 o 
   4   7   2       15.05       17.86      1.25 o 
   5   7   2       58.05       61.21      2.67 o 
   6   7   2        6.99        6.71      1.08 o 
   7   7   2       83.27       75.84      4.07 o 
   8   7   2        3.22        3.12      1.46 o 
   9   7   2        4.61        1.76      1.80 o 
   0   8   2      633.97      681.20      5.75 o 
   1   8   2       72.07       67.56      1.05 o 
   2   8   2       99.73      100.07      1.61 o 
   3   8   2       16.93       24.40      0.91 o 
   4   8   2       36.46       39.91      1.78 o 
   5   8   2      130.84      137.91      2.70 o 
   6   8   2        9.96        7.41      1.32 o 
   7   8   2      122.08      119.64      4.26 o 
   8   8   2        0.85        0.87      1.31 o 
   9   8   2       32.65       28.84      3.17 o 
   1   9   2       42.18       48.26      1.02 o 
   2   9   2       86.51       86.15      1.41 o 
   3   9   2      395.20      407.12      3.45 o 
   4   9   2       99.17       96.80      2.17 o 
   5   9   2      280.24      284.11      5.03 o 
   6   9   2       31.84       34.46      2.34 o 
   7   9   2       97.66       94.94      4.21 o 
   8   9   2        6.08        7.92      1.77 o 
   9   9   2       62.65       50.60      5.23 o 
   0  10   2        5.35        8.76      0.71 o 
   1  10   2      463.16      497.63      3.68 o 
   2  10   2       65.85       62.52      1.16 o 
   3  10   2      220.27      224.69      2.55 o 
   4  10   2       41.97       44.00      1.69 o 
   5  10   2       73.90       66.97      2.61 o 
   6  10   2       57.53       56.84      2.80 o 
   7  10   2       72.90       67.51      3.95 o 
   8  10   2       43.26       47.39      4.17 o 
   1  11   2       81.65       72.39      1.27 o 
   2  11   2       47.86       42.23      1.11 o 
   3  11   2      296.99      290.16      3.10 o 
   4  11   2      214.58      213.33      4.15 o 
   5  11   2       92.29       83.38      3.11 o 
   6  11   2       27.96       25.62      2.22 o 
   7  11   2        0.72        0.64      1.06 o 
   8  11   2       10.30       10.35      1.95 o 
   0  12   2     1033.27     1009.43      8.75 o 
   1  12   2      434.79      440.31      3.72 o 
   2  12   2      384.54      371.04      3.78 o 
   3  12   2      634.02      613.60      5.46 o 
   4  12   2      803.12      793.48      8.30 o 
   5  12   2      287.78      290.37      5.29 o 
   6  12   2      203.54      202.69      5.23 o 
   7  12   2       49.07       44.99      3.36 o 
   8  12   2       27.10       28.03      2.96 o 
   1  13   2      449.26      428.53      4.11 o 
   2  13   2     1294.75     1270.12      9.54 o 
   3  13   2      416.88      415.65      4.38 o 
   4  13   2      601.39      568.56      6.54 o 
   5  13   2      274.71      269.40      5.20 o 
   6  13   2      188.12      193.07      4.66 o 
   7  13   2       27.80       23.26      2.73 o 
   8  13   2       25.70       21.69      2.75 o 
   0  14   2     1169.76     1111.70     11.24 o 
   1  14   2      103.91      101.89      2.14 o 
   2  14   2      250.11      237.75      3.44 o 
   3  14   2      145.90      140.43      2.99 o 
   4  14   2       80.83       74.65      2.79 o 
   5  14   2       11.33        8.37      1.40 o 
   6  14   2       26.86       24.20      1.99 o 
   7  14   2        6.06        4.79      1.70 o 
   1  15   2        3.90        3.47      0.76 o 
   2  15   2      222.27      229.43      3.47 o 
   3  15   2       35.68       35.05      1.73 o 
   4  15   2       52.73       48.64      2.80 o 
   5  15   2       12.08       11.41      1.50 o 
   6  15   2        0.63        2.21      1.16 o 
   7  15   2       22.23       17.82      3.33 o 
   0  16   2       62.31       68.02      3.23 o 
   1  16   2       88.67       86.10      2.80 o 
   2  16   2       83.70       82.61      2.37 o 
   3  16   2       66.02       67.34      2.63 o 
   4  16   2      101.58       96.00      3.25 o 
   5  16   2       27.22       28.05      2.13 o 
   6  16   2      205.72      201.66      5.11 o 
   7  16   2        1.32        2.15      1.41 o 
   1  17   2        6.79        4.78      0.91 o 
   2  17   2      150.30      142.23      3.22 o 
   3  17   2        0.40        0.30      0.79 o 
   4  17   2      100.21       91.09      3.59 o 
   5  17   2        1.57        0.54      1.07 o 
   6  17   2      208.53      207.81      5.42 o 
   0  18   2       73.03       75.63      4.45 o 
   1  18   2        3.46        2.28      1.00 o 
   2  18   2       34.24       40.25      2.37 o 
   3  18   2        1.02        0.52      0.88 o 
   4  18   2        6.14        4.83      1.14 o 
   5  18   2        8.64        9.80      1.59 o 
   6  18   2        5.30        3.55      1.37 o 
   1  19   2        0.69        0.67      0.81 o 
   2  19   2       95.09       96.37      5.45 o 
   3  19   2        1.34        2.30      1.10 o 
   4  19   2        7.75        6.75      1.37 o 
   5  19   2        0.70        0.41      1.12 o 
   6  19   2       16.40       19.36      2.97 o 
   0  20   2       19.94       26.70      2.90 o 
   1  20   2       26.58       21.96      2.07 o 
   2  20   2       10.13       10.95      1.60 o 
   3  20   2       48.94       58.16      3.39 o 
   4  20   2       32.76       34.45      2.63 o 
   5  20   2       41.15       43.27      2.92 o 
   1  21   2       40.73       41.82      2.82 o 
   2  21   2        6.13        5.07      1.36 o 
   3  21   2      111.60      116.96      5.33 o 
   4  21   2       34.64       38.76      3.25 o 
   0  22   2       59.18       66.66      4.78 o 
   1  22   2      116.91      136.46      4.68 o 
   2  22   2       26.05       28.14      2.53 o 
   3  22   2       19.09       15.04      2.62 o 
   1  23   2       27.43       35.49      2.79 o 
   2  23   2       22.40       20.21      2.24 o 
   0  24   2       25.99       26.48      7.02 o 
   2   0   3       84.16       79.79      1.96 o 
   4   0   3        6.22        5.30      1.25 o 
   6   0   3      460.77      483.45      9.56 o 
   8   0   3       99.80      102.72      6.18 o 
   0   1   3      561.83      560.78      6.57 o 
   1   1   3      225.14      227.32      2.37 o 
   2   1   3       43.41       40.82      1.00 o 
   3   1   3      290.52      285.24      3.84 o 
   4   1   3        3.54        3.05      0.58 o 
   5   1   3       80.06       80.69      2.30 o 
   6   1   3      116.24      121.82      3.07 o 
   7   1   3       14.71       11.75      1.39 o 
   8   1   3      626.67      647.94     10.22 o 
   9   1   3       31.24       25.71      3.69 o 
   1   2   3      457.54      478.54      3.81 o 
   2   2   3      356.71      372.20      3.54 o 
   3   2   3       81.24       83.72      1.51 o 
   4   2   3       77.23       76.95      2.10 o 
   5   2   3        0.25        0.37      0.59 o 
   6   2   3       84.72       90.11      2.83 o 
   7   2   3      153.68      152.96      3.65 o 
   8   2   3      104.43      119.99      5.75 o 
   9   2   3       15.25       17.38      2.88 o 
   0   3   3     3318.32     3572.10     28.30 o 
   1   3   3      979.90     1056.23      6.98 o 
   2   3   3     1052.15     1099.75      8.19 o 
   3   3   3      201.69      211.54      2.59 o 
   4   3   3       43.99       44.31      1.39 o 
   5   3   3       63.16       58.14      2.42 o 
   6   3   3        1.93        0.68      0.75 o 
   7   3   3        5.66        2.98      1.24 o 
   8   3   3       12.79       11.46      2.93 o 
   9   3   3       17.49       16.52      2.60 o 
   1   4   3      814.09      881.29      6.17 o 
   2   4   3     1895.00     1999.31     12.76 o 
   3   4   3      874.68      940.18      7.04 o 
   4   4   3       81.83       78.07      1.72 o 
   5   4   3       31.42       32.05      1.71 o 
   6   4   3       42.98       46.18      3.04 o 
   7   4   3       20.99       16.94      2.06 o 
   8   4   3        7.70        7.36      1.65 o 
   9   4   3        1.92        0.40      1.73 o 
   0   5   3     2149.16     2370.34     20.32 o 
   1   5   3     1070.38     1186.40      7.03 o 
   2   5   3      157.89      160.00      2.03 o 
   3   5   3        4.30        5.12      0.61 o 
   4   5   3       60.80       68.90      1.87 o 
   5   5   3       28.85       27.72      1.84 o 
   6   5   3        1.33        0.80      0.81 o 
   7   5   3        0.62       -0.16      1.14 o 
   8   5   3        7.12        6.82      1.66 o 
   9   5   3        6.68        7.56      2.41 o 
   1   6   3      113.97      121.14      1.53 o 
   2   6   3      102.36       97.86      1.47 o 
   3   6   3      178.35      154.83      2.30 o 
   4   6   3       75.21       77.11      2.09 o 
   5   6   3       48.37       49.14      2.27 o 
   6   6   3       10.38       10.53      1.36 o 
   7   6   3       27.47       26.02      3.43 o 
   8   6   3        3.72        2.71      1.68 o 
   9   6   3       18.00       14.34      3.00 o 
   0   7   3      122.00      109.98      2.13 o 
   1   7   3       13.61       11.79      0.59 o 
   2   7   3       11.46       14.10      0.60 o 
   3   7   3       80.35       84.99      1.63 o 
   4   7   3       24.80       25.08      1.44 o 
   5   7   3       74.12       81.28      2.83 o 
   6   7   3        1.33        1.45      0.98 o 
   7   7   3       14.68        9.93      1.77 o 
   8   7   3        4.00        5.18      1.78 o 
   9   7   3       22.45       20.16      3.26 o 
   1   8   3       14.03       20.15      0.81 o 
   2   8   3       79.36       74.03      1.30 o 
   3   8   3       22.72       23.77      1.19 o 
   4   8   3       20.40       15.63      1.18 o 
   5   8   3        7.84        5.48      0.90 o 
   6   8   3       22.95       20.95      1.99 o 
   7   8   3        9.68        5.83      2.32 o 
   8   8   3        9.26        7.51      2.46 o 
   0   9   3       35.65       40.41      1.65 o 
   1   9   3      106.91      116.06      1.62 o 
   2   9   3      184.45      185.75      2.25 o 
   3   9   3        6.00        4.65      0.68 o 
   4   9   3       27.61       24.71      1.50 o 
   5   9   3       64.11       61.98      2.75 o 
   6   9   3       17.49       13.68      2.23 o 
   7   9   3      176.69      167.05      5.47 o 
   8   9   3        0.64        0.65      1.66 o 
   1  10   3       32.06       33.27      1.10 o 
   2  10   3       69.28       56.28      1.45 o 
   3  10   3       81.65       81.76      2.07 o 
   4  10   3       61.48       60.12      2.05 o 
   5  10   3       29.61       30.70      2.19 o 
   6  10   3       42.88       46.53      3.25 o 
   7  10   3        2.69        4.75      1.68 o 
   8  10   3       81.41       89.12      6.44 o 
   0  11   3      607.33      593.90      6.10 o 
   1  11   3     1124.13     1085.75      7.84 o 
   2  11   3        9.74       10.75      0.82 o 
   3  11   3       48.90       48.28      1.98 o 
   4  11   3       18.08       13.89      1.72 o 
   5  11   3       48.31       50.60      2.58 o 
   6  11   3       39.53       37.79      2.71 o 
   7  11   3       17.34       11.77      2.04 o 
   8  11   3        3.04        2.05      1.60 o 
   1  12   3      672.80      660.99      5.49 o 
   2  12   3     1695.34     1656.35     11.39 o 
   3  12   3      505.64      497.25      6.53 o 
   4  12   3      253.07      245.86      4.98 o 
   5  12   3        5.86        4.13      1.15 o 
   6  12   3       17.02       11.90      1.77 o 
   7  12   3        5.03        3.88      1.54 o 
   8  12   3        4.94        2.78      1.59 o 
   0  13   3     3765.46     3676.20     29.72 o 
   1  13   3     1274.56     1248.71      9.17 o 
   2  13   3     1000.27      975.70      7.83 o 
   3  13   3      116.54      117.66      2.91 o 
   4  13   3       56.29       53.62      2.70 o 
   5  13   3       40.94       41.37      2.49 o 
   6  13   3       74.77       75.95      3.86 o 
   7  13   3        3.23        0.64      1.40 o 
   1  14   3      183.98      184.47      2.97 o 
   2  14   3      134.98      126.33      2.56 o 
   3  14   3       66.71       66.98      2.63 o 
   4  14   3      138.00      133.13      3.69 o 
   5  14   3       15.84       11.94      1.55 o 
   6  14   3       25.72       23.32      2.55 o 
   7  14   3       18.23       12.64      2.93 o 
   0  15   3      243.58      234.48      5.40 o 
   1  15   3       43.99       48.28      1.95 o 
   2  15   3       95.48       98.98      2.94 o 
   3  15   3       65.24       64.59      2.80 o 
   4  15   3      198.80      202.22      4.91 o 
   5  15   3       11.96        6.51      1.49 o 
   6  15   3       28.99       29.44      2.39 o 
   7  15   3        2.33        0.92      1.52 o 
   1  16   3       26.78       25.70      1.74 o 
   2  16   3       41.99       43.77      2.14 o 
   3  16   3       23.90       22.67      1.80 o 
   4  16   3        6.32        6.70      1.29 o 
   5  16   3       33.49       39.14      2.67 o 
   6  16   3       53.15       49.25      3.38 o 
   0  17   3       62.46       57.63      3.37 o 
   1  17   3       21.78       23.16      1.80 o 
   2  17   3       10.79       11.17      1.66 o 
   3  17   3        1.44        2.07      0.91 o 
   4  17   3       84.44       85.37      3.48 o 
   5  17   3       23.14       22.27      2.32 o 
   6  17   3        6.07        8.12      1.89 o 
   1  18   3        8.82        7.59      1.25 o 
   2  18   3       15.43       13.01      1.58 o 
   3  18   3       10.54        9.21      1.55 o 
   4  18   3        9.39       13.05      1.69 o 
   5  18   3        4.98        4.91      1.60 o 
   6  18   3        0.13        0.01      1.81 o 
   0  19   3      101.49      107.76      6.07 o 
   1  19   3       21.06       21.11      1.99 o 
   2  19   3       11.35       10.66      1.62 o 
   3  19   3        4.08        3.66      1.30 o 
   4  19   3       26.48       21.93      2.21 o 
   5  19   3        1.99        1.72      1.48 o 
   1  20   3       15.99       19.12      2.03 o 
   2  20   3       53.29       61.65      3.81 o 
   3  20   3       24.43       21.77      2.26 o 
   4  20   3        3.20        3.54      1.40 o 
   0  21   3       28.31       33.54      3.92 o 
   1  21   3      266.00      295.27     10.75 o 
   2  21   3        0.77        1.28      1.74 o 
   3  21   3       25.84       29.95      2.61 o 
   4  21   3        7.10        6.93      1.69 o 
   1  22   3        7.98        9.14      1.77 o 
   2  22   3       39.45       51.58      3.84 o 
   3  22   3       82.97       87.10      6.70 o 
   0  23   3       17.71       18.19      4.39 o 
   1  23   3       30.90       34.60      2.99 o 
   0   0   4      194.31      189.66      6.38 o 
   2   0   4      279.33      270.47      6.67 o 
   4   0   4      220.52      222.62      6.75 o 
   6   0   4      587.91      553.38     16.76 o 
   8   0   4      581.23      595.71     17.58 o 
   1   1   4      331.97      323.23      3.54 o 
   2   1   4       28.96       25.95      1.06 o 
   3   1   4      152.41      152.38      2.93 o 
   4   1   4      299.37      293.75      5.59 o 
   5   1   4      154.94      162.08      4.34 o 
   6   1   4      385.19      408.96      9.02 o 
   7   1   4       27.36       22.14      2.81 o 
   8   1   4      185.73      193.39      9.83 o 
   9   1   4        5.42        2.90      3.06 o 
   0   2   4       53.02       53.37      2.44 o 
   1   2   4      164.85      168.98      2.77 o 
   2   2   4       53.76       60.32      1.78 o 
   3   2   4      164.05      162.45      2.48 o 
   4   2   4      353.14      369.47      5.63 o 
   5   2   4       51.38       53.95      2.76 o 
   6   2   4      124.89      134.02      4.34 o 
   7   2   4       31.69       29.03      5.17 o 
   8   2   4       14.95       18.07      3.50 o 
   9   2   4        9.90       12.96      3.20 o 
   1   3   4      108.31      121.26      2.51 o 
   2   3   4      157.69      168.76      2.59 o 
   3   3   4      643.75      658.33      5.80 o 
   4   3   4      191.98      187.31      3.74 o 
   5   3   4      327.92      333.20      6.42 o 
   6   3   4      114.36      113.83      4.15 o 
   7   3   4       12.64        9.76      2.33 o 
   8   3   4        9.62        8.15      2.71 o 
   9   3   4        0.86       -1.22      2.09 o 
   0   4   4     1214.13     1239.84     14.10 o 
   1   4   4      897.64      962.88      7.75 o 
   2   4   4      608.17      632.69      5.31 o 
   3   4   4      126.85      137.09      2.48 o 
   4   4   4      405.66      421.73      5.92 o 
   5   4   4       89.69       94.46      3.62 o 
   6   4   4       99.36       95.37      5.12 o 
   7   4   4       16.80       14.52      2.64 o 
   8   4   4        1.46        0.62      1.62 o 
   9   4   4        4.36       -0.30      4.59 o 
   1   5   4      178.56      186.94      2.52 o 
   2   5   4      334.64      365.02      3.72 o 
   3   5   4      221.34      226.41      3.02 o 
   4   5   4       24.43       23.38      1.60 o 
   5   5   4       14.18       17.03      2.30 o 
   6   5   4       27.56       28.64      3.60 o 
   7   5   4       32.77       33.21      3.65 o 
   8   5   4       17.13       14.11      2.76 o 
   0   6   4      165.24      172.87      5.34 o 
   1   6   4      134.49      127.49      1.96 o 
   2   6   4       55.12       56.99      1.68 o 
   3   6   4       59.25       66.72      1.86 o 
   4   6   4       24.84       22.90      1.83 o 
   5   6   4       84.56       83.35      3.72 o 
   6   6   4        1.25        2.58      1.26 o 
   7   6   4       21.52       20.37      3.01 o 
   8   6   4        1.07        0.68      2.09 o 
   1   7   4       24.01       28.95      1.09 o 
   2   7   4       29.35       30.26      1.32 o 
   3   7   4       12.24       14.22      1.22 o 
   4   7   4        0.06        0.28      0.72 o 
   5   7   4      104.37       98.48      3.60 o 
   6   7   4        2.53        0.82      1.28 o 
   7   7   4       89.57       95.13      5.26 o 
   8   7   4        1.22        3.02      2.52 o 
   0   8   4       79.84       78.12      2.07 o 
   1   8   4       82.72       90.34      1.63 o 
   2   8   4       51.86       54.18      1.68 o 
   3   8   4        7.94        6.58      0.86 o 
   4   8   4       29.45       30.59      1.83 o 
   5   8   4       89.22       80.57      3.53 o 
   6   8   4        3.43        3.03      1.39 o 
   7   8   4       86.15       81.16      6.66 o 
   8   8   4        6.40       10.38      3.19 o 
   1   9   4       13.93       16.37      0.93 o 
   2   9   4       17.70       16.55      1.28 o 
   3   9   4       87.30       73.83      2.39 o 
   4   9   4       67.73       61.36      2.55 o 
   5   9   4       80.46       75.50      3.50 o 
   6   9   4       24.72       24.11      2.45 o 
   7   9   4       31.82       31.53      4.40 o 
   8   9   4        4.61        5.06      2.85 o 
   0  10   4      312.43      274.94      4.48 o 
   1  10   4       99.48       96.09      2.05 o 
   2  10   4        5.39        2.17      0.79 o 
   3  10   4       82.95       78.86      2.67 o 
   4  10   4       89.92       86.40      3.09 o 
   5  10   4      109.18      110.26      4.47 o 
   6  10   4       41.23       37.14      5.47 o 
   7  10   4       37.90       37.70      4.76 o 
   8  10   4        5.28        3.59      2.49 o 
   1  11   4      172.84      177.36      2.89 o 
   2  11   4       64.19       73.00      2.32 o 
   3  11   4      147.30      148.68      3.44 o 
   4  11   4      195.98      184.78      4.42 o 
   5  11   4       64.94       66.65      4.10 o 
   6  11   4       43.35       41.02      3.60 o 
   7  11   4       25.55       16.36      3.56 o 
   8  11   4        2.70        6.21      5.32 o 
   0  12   4     1395.83     1363.51     21.46 o 
   1  12   4      353.18      338.02      4.37 o 
   2  12   4      522.37      496.93      5.74 o 
   3  12   4      608.01      585.12      6.88 o 
   4  12   4      361.32      365.08      5.97 o 
   5  12   4      154.18      155.93      4.78 o 
   6  12   4      150.51      139.32      5.58 o 
   7  12   4       29.99       26.64      3.44 o 
   1  13   4      252.93      246.66      3.75 o 
   2  13   4      791.03      758.20      7.62 o 
   3  13   4      382.72      385.31      5.71 o 
   4  13   4      428.06      431.02      6.83 o 
   5  13   4      149.82      144.91      4.74 o 
   6  13   4       77.52       66.02      4.36 o 
   7  13   4       39.97       40.54      3.80 o 
   0  14   4      178.34      195.17      6.87 o 
   1  14   4       47.38       48.45      2.12 o 
   2  14   4      137.68      137.83      2.99 o 
   3  14   4       68.42       66.10      3.05 o 
   4  14   4      209.53      204.31      4.71 o 
   5  14   4       54.70       52.16      3.34 o 
   6  14   4       91.16       85.41      5.10 o 
   7  14   4       16.86       12.63      2.53 o 
   1  15   4       27.27       33.05      1.83 o 
   2  15   4       71.19       78.34      3.02 o 
   3  15   4       23.15       21.39      1.78 o 
   4  15   4       74.06       74.75      3.42 o 
   5  15   4       40.68       36.75      2.67 o 
   6  15   4       37.24       39.23      3.37 o 
   0  16   4       18.08       19.86      2.39 o 
   1  16   4       52.40       53.84      2.60 o 
   2  16   4       24.28       21.85      2.73 o 
   3  16   4       37.29       32.58      2.17 o 
   4  16   4       22.98       20.18      2.02 o 
   5  16   4        6.17        4.13      1.52 o 
   6  16   4      109.89      124.66      5.87 o 
   1  17   4       32.83       32.44      2.31 o 
   2  17   4       40.65       40.98      2.73 o 
   3  17   4       22.51       20.12      2.08 o 
   4  17   4       30.62       29.03      2.37 o 
   5  17   4        3.29        2.36      1.48 o 
   6  17   4      126.52      141.56     10.14 o 
   0  18   4       44.45       43.54      4.21 o 
   1  18   4       21.82       23.46      2.01 o 
   2  18   4        6.74        8.93      1.51 o 
   3  18   4       27.93       20.91      2.18 o 
   4  18   4        4.61        2.39      1.79 o 
   5  18   4       14.10       11.44      1.99 o 
   1  19   4        9.67       15.50      1.94 o 
   2  19   4       59.21       57.07      3.53 o 
   3  19   4       27.95       25.75      2.44 o 
   4  19   4       24.60       27.57      2.83 o 
   0  20   4       56.58       59.15      5.15 o 
   1  20   4        5.16        5.48      1.58 o 
   2  20   4        2.91        5.14      1.47 o 
   3  20   4       68.50       78.38      5.18 o 
   4  20   4       34.05       41.13      3.40 o 
   1  21   4       26.22       29.02      3.33 o 
   2  21   4       11.27       12.55      2.20 o 
   3  21   4       62.34       66.11      4.08 o 
   0  22   4       37.32       29.55      3.94 o 
   1  22   4      168.39      183.50      8.11 o 
   2   0   5     1523.21     1478.32     22.28 o 
   4   0   5     1219.85     1217.67     20.46 o 
   6   0   5      423.12      453.37     14.11 o 
   8   0   5       27.27       18.90      6.67 o 
   0   1   5      407.55      372.56      7.45 o 
   1   1   5      362.41      350.65      4.30 o 
   2   1   5      493.99      477.26      8.69 o 
   3   1   5      171.87      164.79      4.88 o 
   4   1   5      636.10      633.71      9.35 o 
   5   1   5       90.76       92.86      5.42 o 
   6   1   5      216.52      230.76      9.49 o 
   7   1   5        1.65        2.08      1.68 o 
   8   1   5        0.72       -0.37      2.04 o 
   1   2   5      259.55      261.09      4.21 o 
   2   2   5      204.57      198.73      6.71 o 
   3   2   5      104.87      104.89      3.38 o 
   4   2   5      143.98      146.67      4.14 o 
   5   2   5        4.62        3.66      1.36 o 
   6   2   5       46.00       52.22      4.59 o 
   7   2   5       34.59       44.30      4.79 o 
   8   2   5        1.71        2.89      2.37 o 
   0   3   5       92.94       93.31      3.19 o 
   1   3   5      734.33      700.63      7.79 o 
   2   3   5       51.12       47.54      2.16 o 
   3   3   5      103.94      110.49      3.41 o 
   4   3   5        4.28        4.15      1.31 o 
   5   3   5      142.27      142.61      4.66 o 
   6   3   5       81.32       87.23     10.23 o 
   7   3   5       49.17       49.30      5.30 o 
   8   3   5       55.00       66.79      6.24 o 
   1   4   5       18.92       16.14      1.29 o 
   2   4   5      113.05      109.46      3.65 o 
   3   4   5      147.94      150.19      3.31 o 
   4   4   5      281.14      290.31      5.51 o 
   5   4   5       62.07       62.95      3.93 o 
   6   4   5      110.61      118.30      6.13 o 
   7   4   5       73.88       68.96      5.93 o 
   8   4   5       48.95       52.65      5.63 o 
   0   5   5      211.95      210.45      5.41 o 
   1   5   5      117.34      113.94      2.48 o 
   2   5   5       47.19       42.47      1.78 o 
   3   5   5       18.89       21.91      1.56 o 
   4   5   5       59.91       58.26      2.88 o 
   5   5   5       99.54       96.81      4.74 o 
   6   5   5       58.67       66.31      5.63 o 
   7   5   5       13.30       15.54      4.98 o 
   8   5   5       22.82       23.95      4.08 o 
   1   6   5       12.52       15.02      1.04 o 
   2   6   5       19.37       24.92      1.41 o 
   3   6   5       30.48       33.95      1.95 o 
   4   6   5        1.96        2.15      1.24 o 
   5   6   5        4.20        1.50      1.64 o 
   6   6   5        3.76        3.17      1.70 o 
   7   6   5       25.67       27.20      3.67 o 
   8   6   5        1.66        2.06      2.13 o 
   0   7   5        9.81       11.30      1.95 o 
   1   7   5       28.56       31.49      1.36 o 
   2   7   5        3.15        2.06      0.69 o 
   3   7   5      209.28      182.61      4.26 o 
   4   7   5        2.85        2.19      1.02 o 
   5   7   5       94.47       77.83      6.06 o 
   6   7   5        1.86        1.47      1.74 o 
   7   7   5       13.80       10.63      2.55 o 
   8   7   5        0.16        0.85      2.31 o 
   1   8   5      111.09       96.98      2.13 o 
   2   8   5       10.78        9.52      1.18 o 
   3   8   5      260.78      220.43      4.57 o 
   4   8   5       21.09       21.20      2.06 o 
   5   8   5      111.95       97.76      7.55 o 
   6   8   5       18.84       18.67      3.03 o 
   7   8   5       29.33       24.02      3.44 o 
   8   8   5        1.50       -2.93      3.58 o 
   0   9   5       80.47       73.55      2.49 o 
   1   9   5      143.72      117.67      2.47 o 
   2   9   5       30.09       26.16      1.83 o 
   3   9   5      151.28      131.81      3.42 o 
   4   9   5       30.94       26.86      2.30 o 
   5   9   5       51.85       41.81      3.97 o 
   6   9   5       19.85       16.07      2.80 o 
   7   9   5       27.83       27.17      4.38 o 
   1  10   5        9.41        4.03      0.98 o 
   2  10   5      281.10      245.27      4.66 o 
   3  10   5       46.12       41.68      2.68 o 
   4  10   5       13.66       11.09      1.84 o 
   5  10   5       20.90       13.27      2.16 o 
   6  10   5        5.03        2.61      2.37 o 
   7  10   5       15.74       11.54      3.31 o 
   0  11   5      164.46      143.39      3.77 o 
   1  11   5      178.61      171.51      3.55 o 
   2  11   5       38.27       34.10      2.26 o 
   3  11   5       21.80       22.63      2.02 o 
   4  11   5       32.59       29.23      3.11 o 
   5  11   5       53.61       54.36      3.87 o 
   6  11   5      110.39      101.44      7.52 o 
   7  11   5       50.32       48.92      5.67 o 
   1  12   5       25.51       24.62      1.72 o 
   2  12   5      138.73      136.08      3.31 o 
   3  12   5       69.95       62.01      2.90 o 
   4  12   5      283.68      292.67      6.79 o 
   5  12   5      280.03      280.49      8.62 o 
   6  12   5      210.42      209.41      9.25 o 
   7  12   5      142.84      154.76      9.82 o 
   0  13   5       77.20       72.89      4.09 o 
   1  13   5       23.71       28.49      1.96 o 
   2  13   5       34.57       34.18      2.18 o 
   3  13   5       37.50       37.17      2.35 o 
   4  13   5      193.99      194.54      5.45 o 
   5  13   5      219.38      226.70      6.71 o 
   6  13   5      168.56      169.78      7.13 o 
   1  14   5       13.95       11.76      1.50 o 
   2  14   5        2.41        2.29      1.01 o 
   3  14   5       19.87       23.64      2.14 o 
   4  14   5       56.40       55.63      3.94 o 
   5  14   5       10.50        6.86      2.15 o 
   6  14   5      115.30      101.35      5.83 o 
   0  15   5      140.45      147.83      5.15 o 
   1  15   5       48.40       50.33      2.84 o 
   2  15   5      156.94      168.63      4.43 o 
   3  15   5       23.82       25.17      2.26 o 
   4  15   5       15.45       19.22      2.53 o 
   5  15   5       14.44       11.26      2.07 o 
   6  15   5       20.69       22.60      3.32 o 
   1  16   5        6.28        6.95      1.31 o 
   2  16   5      113.83      120.07      5.34 o 
   3  16   5       33.19       30.73      2.73 o 
   4  16   5      141.86      161.88      4.96 o 
   5  16   5        7.35        4.99      1.83 o 
   0  17   5       84.05       91.51      4.85 o 
   1  17   5       84.34       87.90      3.74 o 
   2  17   5       36.74       38.63      3.65 o 
   3  17   5        2.74        6.39      1.79 o 
   4  17   5      157.87      178.41      5.59 o 
   5  17   5        2.55        1.75      1.61 o 
   1  18   5       43.46       51.31      3.34 o 
   2  18   5       55.40       58.70      3.63 o 
   3  18   5       40.26       40.16      3.33 o 
   4  18   5       20.56       28.79      2.95 o 
   0  19   5       87.58      100.57     14.22 o 
   1  19   5       58.24       64.66      3.78 o 
   2  19   5       22.07       26.76      2.57 o 
   3  19   5        7.38        7.12      1.83 o 
   1  20   5       19.63       26.13      4.63 o 
   2  20   5       25.18       26.87      2.68 o 
   0  21   5       13.99       14.48      5.33 o 
   1  21   5        0.10        5.83      2.33 o 
   0   0   6     5326.46     5243.08     80.74 o 
   2   0   6      746.42      727.40     14.40 o 
   4   0   6      263.49      260.04     10.10 o 
   6   0   6        7.10        4.99      2.57 o 
   1   1   6      110.00      107.65      3.00 o 
   2   1   6     1142.66     1118.31     14.77 o 
   3   1   6      154.59      149.56      4.29 o 
   4   1   6       90.19       84.20      5.12 o 
   5   1   6       22.27       25.97      2.91 o 
   6   1   6        0.96        0.97      1.55 o 
   7   1   6       56.14       64.39      8.66 o 
   0   2   6      668.32      675.50     10.31 o 
   1   2   6      372.80      364.78      5.56 o 
   2   2   6       75.00       71.85      3.38 o 
   3   2   6      211.54      212.91      5.16 o 
   4   2   6       54.61       56.12      3.95 o 
   5   2   6        9.46        9.45      2.05 o 
   6   2   6       41.39       41.11      5.44 o 
   7   2   6        3.26        1.40      2.41 o 
   1   3   6      172.49      172.81      3.71 o 
   2   3   6      142.04      134.30      3.94 o 
   3   3   6      115.92      111.08      4.26 o 
   4   3   6       21.16       16.56      2.34 o 
   5   3   6        2.23        2.09      1.72 o 
   6   3   6        4.70        4.24      2.33 o 
   7   3   6       10.44        7.94      2.85 o 
   0   4   6      147.12      147.23      4.49 o 
   1   4   6        6.45        8.66      1.14 o 
   2   4   6       53.83       55.68      2.75 o 
   3   4   6       35.51       29.40      2.82 o 
   4   4   6        0.84        1.52      1.77 o 
   5   4   6       18.64       21.46      3.38 o 
   6   4   6       16.23       18.56      3.54 o 
   7   4   6       81.85       86.95      7.13 o 
   1   5   6       34.21       35.19      2.34 o 
   2   5   6       12.60        9.81      1.19 o 
   3   5   6       58.69       54.99      3.83 o 
   4   5   6       25.67       26.31      3.57 o 
   5   5   6       14.60       20.19      3.34 o 
   6   5   6       19.72       19.17      4.36 o 
   7   5   6       20.49       22.17      3.87 o 
   0   6   6       17.55       13.20      2.01 o 
   1   6   6       58.65       49.79      2.29 o 
   2   6   6        5.81        5.29      1.22 o 
   3   6   6       21.54       22.87      2.31 o 
   4   6   6        6.64        6.46      1.98 o 
   5   6   6       15.25       16.21      2.63 o 
   6   6   6        2.46       -0.40      1.83 o 
   7   6   6        9.79       12.24      5.05 o 
   1   7   6       60.49       47.47      2.38 o 
   2   7   6       14.77       14.60      1.49 o 
   3   7   6       52.45       42.43      3.62 o 
   4   7   6        0.59        0.91      1.38 o 
   5   7   6       38.50       36.77      3.83 o 
   6   7   6        2.08        2.24      1.96 o 
   7   7   6       48.53       57.73      5.19 o 
   0   8   6       16.05       12.84      1.96 o 
   1   8   6      576.39      479.62      6.80 o 
   2   8   6       20.66       18.25      1.65 o 
   3   8   6       20.27       12.96      4.01 o 
   4   8   6       20.10       18.03      2.66 o 
   5   8   6       28.78       16.01      3.50 o 
   6   8   6        0.50        0.75      1.80 o 
   7   8   6        2.57        0.66      1.99 o 
   1   9   6      113.76       93.91      5.03 o 
   2   9   6        1.49        2.48      1.72 o 
   3   9   6      157.13      133.91      4.61 o 
   4   9   6       17.89       12.74      2.36 o 
   5   9   6       23.75       18.67      2.94 o 
   6   9   6       11.65       11.02      3.04 o 
   7   9   6       26.49       33.86      4.80 o 
   0  10   6      183.23      162.62      4.58 o 
   1  10   6      114.39       98.43      3.48 o 
   2  10   6      165.85      156.57      5.41 o 
   3  10   6        4.50        4.19      1.40 o 
   4  10   6       40.28       36.57      6.16 o 
   5  10   6        0.92        1.80      1.74 o 
   6  10   6        5.76        8.11      2.35 o 
   1  11   6       42.95       40.42      2.34 o 
   2  11   6       25.63       20.85      2.14 o 
   3  11   6       86.31       85.25      4.05 o 
   4  11   6       14.47       14.49      2.59 o 
   5  11   6        2.11        4.17      2.00 o 
   6  11   6        5.28        1.68      2.43 o 
   0  12   6       38.99       44.00      4.20 o 
   1  12   6       10.92        9.71      1.33 o 
   2  12   6        1.20        0.79      0.97 o 
   3  12   6       19.62       18.14      2.07 o 
   4  12   6       20.93       19.95      3.30 o 
   5  12   6       15.20       11.23      3.12 o 
   6  12   6       65.96       63.82      8.53 o 
   1  13   6       42.39       45.94      2.94 o 
   2  13   6        0.69        0.95      1.07 o 
   3  13   6       10.00        7.91      1.59 o 
   4  13   6       50.15       45.39      3.70 o 
   5  13   6        2.99        0.02      1.99 o 
   0  14   6       41.14       52.53      4.70 o 
   1  14   6        4.42        5.98      1.37 o 
   2  14   6        9.09        3.77      1.36 o 
   3  14   6       57.84       66.71      4.09 o 
   4  14   6       26.02       31.92      3.15 o 
   5  14   6        7.66        5.23      2.08 o 
   1  15   6        6.06        5.66      1.32 o 
   2  15   6      137.27      159.28      4.85 o 
   3  15   6       18.01       21.56      2.62 o 
   4  15   6        5.56        9.54      2.11 o 
   5  15   6        0.78        2.09      1.97 o 
   0  16   6      545.78      585.31     14.24 o 
   1  16   6       58.84       57.65      3.25 o 
   2  16   6       67.07       77.70      4.07 o 
   3  16   6        0.74        2.59      1.55 o 
   4  16   6       15.51       17.42      2.93 o 
   1  17   6       11.52       10.18      1.52 o 
   2  17   6      193.71      199.11      7.94 o 
   3  17   6       46.51       49.20      3.73 o 
   0  18   6      160.37      196.03      8.21 o 
   1  18   6       64.55       73.25      4.62 o 
   2  18   6       26.31       33.23      3.10 o 
   3  18   6        3.93        7.72      2.57 o 
   1  19   6       12.56       16.15      2.38 o 
   2   0   7      898.84      872.70     21.11 o 
   4   0   7      516.79      565.62     16.75 o 
   6   0   7       41.97       42.43      5.80 o 
   0   1   7      737.78      721.87     15.25 o 
   1   1   7       30.30       28.29      2.60 o 
   2   1   7      509.36      499.24     13.37 o 
   3   1   7       29.42       28.45      4.05 o 
   4   1   7      324.25      321.31     11.97 o 
   5   1   7      177.94      182.86      6.63 o 
   6   1   7       46.77       53.60      5.44 o 
   7   1   7       14.41       11.22      3.17 o 
   1   2   7        3.56        0.52      1.08 o 
   2   2   7      153.09      154.16      5.58 o 
   3   2   7      121.86      131.67      6.20 o 
   4   2   7       17.48       17.19      2.60 o 
   5   2   7       66.76       72.36      5.03 o 
   6   2   7       85.97       95.56      7.29 o 
   7   2   7       41.80       37.82      7.14 o 
   0   3   7      134.97      145.55      6.23 o 
   1   3   7      118.01      117.36      4.48 o 
   2   3   7        3.27        4.66      1.48 o 
   3   3   7        3.87        2.91      1.48 o 
   4   3   7       85.26       86.66      5.25 o 
   5   3   7       64.08       76.23      6.32 o 
   6   3   7       49.18       51.88      5.59 o 
   1   4   7        6.00        7.43      1.51 o 
   2   4   7       20.54       21.02      2.65 o 
   3   4   7       17.99       18.42      2.51 o 
   4   4   7        7.82        7.70      2.14 o 
   5   4   7       46.87       55.60      5.44 o 
   6   4   7       32.92       34.61      4.63 o 
   0   5   7       16.05       16.82      2.39 o 
   1   5   7       36.43       28.76      2.49 o 
   2   5   7       19.24       16.00      2.38 o 
   3   5   7       40.28       42.45      3.63 o 
   4   5   7       12.59       10.51      2.71 o 
   5   5   7       29.79       26.95      4.06 o 
   6   5   7        3.38        3.98      2.36 o 
   1   6   7        3.92        3.65      1.31 o 
   2   6   7       17.19       15.67      2.37 o 
   3   6   7       18.77       23.07      4.60 o 
   4   6   7        5.61        7.22      2.53 o 
   5   6   7       54.46       54.93      5.47 o 
   6   6   7       12.31       10.63      3.01 o 
   0   7   7       13.98       11.90      2.11 o 
   1   7   7       57.71       49.45      3.51 o 
   2   7   7       11.60       11.32      2.43 o 
   3   7   7       89.04       81.33      8.60 o 
   4   7   7        3.33        1.31      1.82 o 
   5   7   7      128.41      133.06      7.85 o 
   6   7   7        1.64        2.91      2.36 o 
   1   8   7      127.00      105.78      4.32 o 
   2   8   7        2.18       -0.56      1.38 o 
   3   8   7      146.46      144.11      6.93 o 
   4   8   7       10.47       12.94      2.86 o 
   5   8   7       23.36       19.56      3.65 o 
   6   8   7        2.71        2.06      2.40 o 
   0   9   7       91.05       80.22      5.76 o 
   1   9   7      200.49      169.24      5.40 o 
   2   9   7       22.88       25.66      3.12 o 
   3   9   7       89.53       81.90      5.54 o 
   4   9   7       23.16       28.42      4.49 o 
   5   9   7        2.71        2.19      2.25 o 
   6   9   7       23.41       28.11      5.33 o 
   1  10   7        5.45        3.90      1.42 o 
   2  10   7        0.99        1.26      2.38 o 
   3  10   7       53.82       52.30      4.55 o 
   4  10   7       46.16       42.33      4.82 o 
   5  10   7      132.77      133.86      9.88 o 
   0  11   7       49.17       39.82      5.16 o 
   1  11   7       32.25       33.04      2.95 o 
   2  11   7        1.48        1.36      1.18 o 
   3  11   7       20.10       21.19      3.07 o 
   4  11   7       12.42       12.10      2.74 o 
   5  11   7       71.40       80.14      5.94 o 
   1  12   7        0.11        5.17      1.63 o 
   2  12   7        1.71        3.70      1.28 o 
   3  12   7       24.89       25.42      3.38 o 
   4  12   7       37.47       44.36      4.46 o 
   5  12   7       45.07       43.88      4.65 o 
   0  13   7       58.50       70.21      7.49 o 
   1  13   7       10.48       15.79      3.79 o 
   2  13   7       16.14       15.91      2.87 o 
   3  13   7       23.68       21.98      4.37 o 
   4  13   7       52.65       59.63      5.70 o 
   1  14   7       21.53       25.82      3.09 o 
   2  14   7       77.84      100.07      5.07 o 
   3  14   7        1.62        3.18      2.02 o 
   4  14   7       76.46       76.22      7.47 o 
   0  15   7       26.27       44.69      6.10 o 
   1  15   7        3.01        6.39      1.65 o 
   2  15   7       80.86       84.45      4.78 o 
   3  15   7       11.47       12.53      2.50 o 
   1  16   7       35.08       39.14      3.46 o 
   2  16   7       57.51       65.42      5.71 o 
   0  17   7      141.36      180.69      9.84 o 
   1  17   7       28.80       32.47      3.16 o 
   0   0   8       22.31       28.47      6.46 o 
   2   0   8       97.41       97.14      8.06 o 
   4   0   8      161.78      153.59      9.47 o 
   1   1   8       32.57       35.80      3.54 o 
   2   1   8        3.22        4.50      1.66 o 
   3   1   8       39.67       47.33      4.21 o 
   4   1   8      221.84      229.01      7.77 o 
   5   1   8       11.70       17.60      2.92 o 
   0   2   8      176.08      165.82      9.01 o 
   1   2   8       57.90       67.97      4.82 o 
   2   2   8       22.89       30.55      3.32 o 
   3   2   8       43.35       46.91      6.75 o 
   4   2   8       81.55       89.14      5.83 o 
   5   2   8       22.49       26.18      4.14 o 
   1   3   8       22.42       18.10      3.93 o 
   2   3   8      101.64      114.10      6.97 o 
   3   3   8        2.12        3.04      1.77 o 
   4   3   8       83.96       92.95      5.93 o 
   5   3   8       11.49       10.43      2.96 o 
   0   4   8        1.42       -0.32      1.74 o 
   1   4   8       44.98       40.99      3.80 o 
   2   4   8       17.89       15.97      2.60 o 
   3   4   8       71.25       66.39      4.86 o 
   4   4   8       32.40       40.09      4.93 o 
   5   4   8        7.47       14.08      3.29 o 
   1   5   8       64.04       60.88      4.62 o 
   2   5   8       13.76       14.53      2.55 o 
   3   5   8       55.27       59.40      5.65 o 
   4   5   8       30.68       39.37      4.81 o 
   5   5   8       44.97       55.29      5.79 o 
   0   6   8       12.57        7.75      2.91 o 
   1   6   8       24.44       27.34      3.49 o 
   2   6   8        7.23        5.85      2.40 o 
   3   6   8       59.58       70.36      6.12 o 
   4   6   8        9.11        7.38      2.69 o 
   5   6   8       21.50       30.52      4.55 o 
   1   7   8       47.00       41.27      3.51 o 
   2   7   8        0.91       -1.49      1.71 o 
   3   7   8      111.36      117.62      7.92 o 
   4   7   8        4.21        8.18      2.68 o 
   5   7   8        9.20        6.72      2.67 o 
   0   8   8       33.24       31.99      4.90 o 
   1   8   8       14.49       13.42      2.65 o 
   2   8   8       22.98       25.39      3.41 o 
   3   8   8       36.89       27.21      3.70 o 
   4   8   8        8.66        4.17      2.46 o 
   1   9   8        9.02       16.73      2.87 o 
   2   9   8        4.17        2.05      1.77 o 
   3   9   8       72.94       66.32      5.27 o 
   4   9   8        6.82        4.29      2.43 o 
   0  10   8       16.30       25.76      6.43 o 
   1  10   8      122.91      133.39      6.86 o 
   2  10   8       27.70       28.53      4.40 o 
   3  10   8       80.75       92.83      6.34 o 
   4  10   8       10.51       13.10      3.51 o 
   1  11   8       46.70       53.39      5.20 o 
   2  11   8       29.44       35.00      3.84 o 
   3  11   8      112.27      134.37      7.64 o 
   0  12   8       34.25       43.44      5.54 o 
   1  12   8       38.27       52.91      5.20 o 
   2  12   8       60.93       61.97      5.85 o 
   3  12   8      128.86      151.75      6.75 o 
   1  13   8       27.43       37.51      4.52 o 
   2  13   8      209.57      215.93      9.12 o 
   0  14   8      256.00      306.44     33.36 o 
   1  14   8        4.94       12.69      2.82 o 
   2   0   9       50.25       62.63      7.23 o 
   4   0   9        8.78       11.98      3.78 o 
   0   1   9       14.44        6.57      3.52 o 
   1   1   9       30.66       33.69      3.78 o 
   2   1   9        4.36        5.54      1.94 o 
   3   1   9       51.28       49.27      4.61 o 
   4   1   9        1.11        2.13      1.68 o 
   1   2   9       47.67       46.02      4.35 o 
   2   2   9       40.20       33.37      8.50 o 
   3   2   9       12.21        9.91      2.44 o 
   4   2   9       22.65       17.26      2.96 o 
   0   3   9      230.74      226.18     22.97 o 
   1   3   9       34.04       35.70      3.95 o 
   2   3   9       82.81       76.12      7.24 o 
   3   3   9        5.10        5.83      2.03 o 
   1   4   9       44.13       41.48      4.28 o 
   2   4   9       52.55       56.75      5.27 o 
   3   4   9       39.86       42.66      5.21 o 
   0   5   9       69.28       75.60      8.05 o 
   1   5   9      147.65      156.18      6.99 o 
   2   5   9       15.19       13.35      3.93 o 
   3   5   9        7.01       10.04      2.93 o 
   1   6   9       25.82       24.93      3.54 o 
   2   6   9        9.30        7.47      2.82 o 
   3   6   9       23.33       31.70      5.20 o 
   0   7   9        1.37        3.13      2.76 o 
   1   7   9       93.16       97.11      7.58 o 
   2   7   9        4.01        3.64      2.36 o 
   3   7   9        8.98       11.90      4.96 o 
   1   8   9        3.63        3.87      2.28 o 
   2   8   9       11.74       11.07      3.12 o 
   0   9   9        6.30       16.04      6.06 o 
   1   9   9       67.00       64.66      6.25 o 
                                                 
